# Supplementary material for: Understanding palladium–tellurium cluster formation on WTe2: From a kinetically hindered distribution to thermodynamically controlled monodispersity
Source: PNAS Nexus. 2023 Jun 28;2(7):pgad212. doi: 10.1093/pnasnexus/pgad212 (PMC10321376; doi:10.1093/pnasnexus/pgad212)
Supplement: pgad212_Supplementary_Data [file pgad212_supplementary_data.zip]

Archive with 2 entries (2 files):
- PNASNEXUS-PNASNEXUS-2023-00358R-s01.pdf
- PNASNEXUS-PNASNEXUS-2023-00358R-s02.pdf
